# Supplementary material for: Molecular Pro-Apoptotic Activities of Flavanone Derivatives in Cyclodextrin Complexes: New Implications for Anticancer Therapy
Source: Int J Mol Sci. 2024 Aug 3;25(15):8488. doi: 10.3390/ijms25158488 (PMC11312998; doi:10.3390/ijms25158488)
Supplement: Supplementary file 1 [file ijms-25-08488-s001.zip]

Archive with 1 entries (1 files):
- ijms-3077800-supplementary.pdf
